# Supplementary material for: Decellularized Macroalgae as Complex Hydrophilic Structures for Skin Tissue Engineering and Drug Delivery
Source: Gels. 2024 Oct 31;10(11):704. doi: 10.3390/gels10110704 (PMC11593777; doi:10.3390/gels10110704)
Supplement: Supplementary file 1 [file gels-10-00704-s001.zip]

Archive with 1 entries (1 files):
- gels-3271658-supplementary.pdf
